# Supplementary material for: Dual-Channel Probe of Carbon Dots Cooperating with Lanthanide Complex Employed for Simultaneously Distinguishing and Sequentially Detecting Tetracycline and Oxytetracycline
Source: Nanomaterials (Basel). 2021 Dec 31;12(1):128. doi: 10.3390/nano12010128 (PMC8747003; doi:10.3390/nano12010128)
Supplement: Supplementary file 1 [file nanomaterials-12-00128-s001.zip]

Archive with 1 entries (1 files):
- nanomaterials-1519267-supplementary.pdf
